# Supplementary material for: Cryptotanshinone inhibits ovarian tumor growth and metastasis by degrading c-Myc and attenuating the FAK signaling pathway
Source: Front Cell Dev Biol. 2022 Sep 28;10:959518. doi: 10.3389/fcell.2022.959518 (PMC9554091; doi:10.3389/fcell.2022.959518)
Supplement: Supplementary file 2 [file Table1.xls]

## Sheet: fig1
fig1 A	OVCAR3 MTT
		0			10µM/L CT			20µM/L CT			40µM/L CT			60µM/L CT			80µM/L CT
	24h OD570	0.707	0.767	0.71	0.719	0.687	0.704	0.684	0.691	0.675	0.609	0.653	0.67	0.583	0.557	0.616	0.549	0.553	0.558
	48h OD570	1.219	1.207	1.205	0.83	0.834	0.832	0.695	0.707	0.72	0.542	0.558	0.561	0.5	0.502	0.504	0.425	0.456	0.472
fig1 B	HEY A8 MTT
		0			10µM/L CT			20µM/L CT			40µM/L CT			60µM/L CT			80µM/L CT
	24h OD570	0.768	0.731	0.755	0.612	0.691	0.684	0.547	0.673	0.677	0.489	0.58	0.591	0.43	0.497	0.5	0.332	0.415	0.479
	48h OD570	1.362	1.372	1.382	0.878	0.875	0.879	0.801	0.806	0.84	0.578	0.565	0.611	0.451	0.464	0.463	0.436	0.437	0.448
fig1 C	CONTROL			0.5µM/L CT
	69	76	64	29	23	28
fig1 D	CONTROL			0.5µM/L CT
	75	76	86	46	30	27

## Sheet: fig2
fig2 A Migration	OVCAR3
	Vehicle			20µM/L CT
	234	186	213	152	156	162
	HEY A8
	control			20µM/L CT
	222	209	236	152	156	162
fig2 B Invasion	OVCAR3
	Vehicle			20µM/L CT
	186	141	188	71	67	72
	HEY A8
	control			20µM/L CT
	106	104	114	63	51	83

## Sheet: fig3
fig3 B DOSE		0			5μM/L			10μM/L			20μM/L
OVCAR3	c-Myc/GAPDH
	CT	0.966368	0.840175	1.04594	0.531696	0.639476	0.72697	0.208881	0.30819	0.224614	0.111513	0.137185	0.0997971
	10058-F4	1.13877	1.07921	1.08815	0.762372	0.755333	0.838906	0.64989	0.595949	0.642275	0.392679	0.336029	0.499575
	FAK/GAPDH
	CT	0.810991	0.841	0.763777	0.718759	0.708189	0.678	0.403055	0.479422	0.456809	0.30615	0.311326	0.346785
	10058-F4	1.29683	1.15916	1.05277	0.626407	0.654398	0.616252	0.573938	0.60938	0.601216	0.428275	0.555524	0.495236
		0			5μM/L			10μM/L			20μM/L
HEY A8	c-Myc/GAPDH
	CT	0.625509	0.569511	0.605254	0.631062	0.586115	0.58063	0.397332	0.471026	0.434447	0.184088	0.160101	0.22616
	10058-F4	0.982522	0.949028	0.996322	0.801235	0.800026	0.780228	0.76436	0.752616	0.769892	0.579848	0.542889	0.497117
	FAK/GAPDH
	CT	0.615213	0.602812	0.667017	0.702967	0.680645	0.666447	0.401734	0.468029	0.465353	0.248044	0.220897	0.226434
	10058-F4	0.79394	0.771578	0.792171	0.673393	0.60803	0.604098	0.542261	0.568361	0.595531	0.40229	0.481936	0.473955
fig3 C TIME		0			12h			24h			48h
OVCAR3	c-Myc/GAPDH
	CT(10μM/L)	1.54571	1.43539	1.44363	1.2387	1.34887	1.28638	0.499058	0.532901	0.475709	0.1108	0.124965	0.162684
	10058-F4(10μM/L)	1.56931	1.50686	1.48313	1.09115	1.3863	1.29085	0.847401	0.73823	0.808663	0.489788	0.378147	0.293096
	FAK/GAPDH
	CT(10μM/L)	0.569341	0.546711	0.555204	0.426	0.460392	0.475084	0.372483	0.363731	0.307867	0.111141	0.184171	0.140791
	10058-F4(10μM/L)	0.656972	0.611185	0.715013	0.589074	0.618251	0.63644	0.571263	0.559115	0.53692	0.358201	0.299345	0.368818
HEY A8		0			12h			24h			48h
	c-Myc/GAPDH
	CT(10μM/L)	0.418057	0.470135	0.51738	0.45142	0.392378	0.421567	0.237132	0.279867	0.250728	0.163923	0.137971	0.208789
	10058-F4(10μM/L)	1.35611	1.21961	1.16921	1.15095	1.12837	1.21748	0.868657	0.774501	0.725365	0.351247	0.399543	0.343343
	FAK/GAPDH
	CT(10μM/L)	0.97528	1.00498	0.906426	0.616868	0.670286	0.540412	0.266522	0.292237	0.300293	0.221689	0.178065	0.232919
	10058-F4(10μM/L)	1.37346	1.39308	1.43498	1.32872	1.2066	1.28174	1.02471	1.07114	0.862083	0.51403	0.50113	0.525354

## Sheet: fig4
fig4 A	OVCAR3
	P-FAK/GAPDH	Vehicle			10μM/L CT
	RGD 0h	0.207523	0.233371	0.244276	0.174107	0.17426	0.161299
	RGD 1h	0.530894	0.524117	0.449852	0.268202	0.256509	0.253765
	RGD 2h	0.679512	0.673537	0.751135	0.494438	0.455043	0.445606
	T-FAK/GAPDH	Vehicle			10μM/L CT
	RGD 0h	0.611372	0.642932	0.596528	0.622463	0.572527	0.554999
	RGD 1h	0.671227	0.595777	0.574199	0.640302	0.592905	0.553711
	RGD 2h	0.65747	0.600894	0.627981	0.568074	0.606032	0.689325
fig4 B	HEY A8
	P-FAK/GAPDH	Vehicle			10μM/L CT
	RGD 0h	0.25859	0.258226	0.245792	0.200731	0.173675	0.207011
	RGD 1h	0.292748	0.275178	0.299594	0.209136	0.242984	0.252878
	RGD 2h	0.382865	0.417528	0.437933	0.25822	0.277863	0.296067
	T-FAK/GAPDH	Vehicle			10μM/L CT
	RGD 0h	0.624091	0.631845	0.603934	0.610094	0.597626	0.654928
	RGD 1h	0.619076	0.615824	0.586294	0.644779	0.609504	0.623907
	RGD 2h	0.6053	0.629476	0.596661	0.627996	0.630703	0.617118
fig4 C	OVCAR3
	P-FAK/GAPDH	Vehicle			20μM/L GSK
	RGD 0h	0.18249	0.197485	0.193974	0.137983	0.131723	0.138922
	RGD 1h	0.233443	0.245531	0.265711	0.17255	0.173031	0.191287
	RGD 2h	0.429315	0.38172	0.410362	0.286127	0.307708	0.331961
	T-FAK/GAPDH	Vehicle			20μM/L GSK
	RGD 0h	0.44782	0.494289	0.490252	0.440251	0.435258	0.452128
	RGD 1h	0.434858	0.447594	0.466914	0.439368	0.445496	0.436099
	RGD 2h	0.496661	0.442265	0.472458	0.49021	0.460198	0.471369
fig4 D	HEY A8
	P-FAK/GAPDH	Vehicle			20μM/L GSK
	RGD 0h	0.538942	0.536574	0.531026	0.271603	0.289251	0.241496
	RGD 1h	0.692501	0.746591	0.714923	0.414763	0.351737	0.387635
	RGD 2h	0.748633	0.762445	0.70538	0.547877	0.560352	0.533746
	T-FAK/GAPDH	Vehicle			20μM/L GSK
	RGD 0h	0.800051	0.830364	0.801059	0.845162	0.807926	0.821882
	RGD 1h	0.807523	0.817735	0.831591	0.834938	0.793936	0.810441
	RGD 2h	0.797485	0.810564	0.841513	0.832257	0.82971	0.86364
fig4 E	OVCAR3	control			c-Myc KD
	c-Myc/GAPDH	0.827713	0.825623	0.820979	0.25358	0.229479	0.224086
	T-FAK/GAPDH	1.13716	0.974008	0.894925	0.497885	0.552738	0.506238
	P-FAK/GAPDH	control			c-Myc KD
	RGD 0h	0.210946	0.203031	0.195461	0.201352	0.197501	0.213184
	RGD 1h	0.357884	0.341155	0.395119	0.219941	0.206052	0.237986
	RGD 2h	0.415563	0.471274	0.44409	0.22008	0.233018	0.231956
fig4 F	HEY A8	control			c-Myc KD
	c-Myc/GAPDH	0.747262	0.691852	0.791612	0.383385	0.369034	0.370955
	T-FAK/GAPDH	0.390955	0.382175	0.433251	0.203465	0.251846	0.269184
	P-FAK/GAPDH	control			c-Myc KD
	RGD 0h	0.388268	0.337267	0.333783	0.183589	0.202779	0.195291
	RGD 1h	0.487822	0.509763	0.458297	0.308675	0.323267	0.312119
	RGD 2h	0.516623	0.542482	0.490289	0.369366	0.390956	0.383962

## Sheet: fig5
fig5 A DOSE		0			5μM/L			10μM/L			20μM/L
OVCAR3	Cleaved PARP/GAPDH
	CT	0.226	0.243	0.234	0.305	0.296	0.297	0.591	0.624	0.577	1.199	0.921	1.021
	10058-F4	0.322	0.356	0.299	0.514	0.609	0.587	0.875	0.637	0.718	1.007	1.361	1.062
		0			5μM/L			10μM/L			20μM/L
HEY A8	Cleaved PARP/GAPDH
	CT	0.275	0.31	0.36	0.351	0.411	0.325	0.71	0.637	0.738	0.863	0.832	0.83
	10058-F4	0.334	0.308	0.3	0.4	0.36	0.367	0.706	0.6	0.628	1.663	1.756	1.684
fig5 B TIME		0			12h			24h			48h
OVCAR3	Cleaved PARP/GAPDH
	CT(10μM/L)	0.317	0.35	0.312	0.392	0.386	0.339	0.795	0.728	0.751	0.819	0.914	0.858
	10058-F4(10μM/L)	0.418	0.404	0.443	0.457	0.426	0.453	0.654	0.6	0.641	0.923	0.935	0.929
		0			12h			24h			48h
HEY A8	Cleaved PARP/GAPDH
	CT(10μM/L)	0.163	0.145	0.102	0.168	0.163	0.171	0.584	0.551	0.459	1.013	1.017	0.985
	10058-F4(10μM/L)	0.259	0.284	0.274	0.357	0.327	0.361	0.462	0.514	0.558	0.807	0.83	0.846
fig5 C
OVCAR3		Con			5nM/L paclitaxel			10μM/L CT			paclitaxel+CT
	Cleaved PARP/GAPDH	0.187835	0.180671	0.183556	0.393658	0.530878	0.400493	0.5633	0.556197	0.509061	0.606183	0.651189	0.612282
	Cleaved Cas3/GAPDH	0.322	0.356	0.299	0.514	0.609	0.587	0.383184	0.327436	0.379104	0.610842	0.767478	0.758376
		Con			10mM/L cisplatin			10mM/L CT			cisplatin+CT
	Cleaved PARP/GAPDH	0.354969	0.389215	0.322332	0.894454	0.926713	0.904441	0.74576	0.618733	0.632382	1.08582	1.08793	1.09208
	Cleaved Cas3/GAPDH	0.666439	0.827476	0.72121	1.75304	1.5167	1.6729	1.20409	1.31499	1.11878	2.27572	2.24594	2.25222
fig5 D
HEY A8		Con			5nM/L paclitaxel			10μM/L CT			paclitaxel+CT
	Cleaved PARP/GAPDH	0.405736	0.556287	0.442406	0.544597	0.675366	0.709628	0.583827	0.564796	0.548048	1.21474	1.30262	1.4075
	Cleaved Cas3/GAPDH	0.558624	0.559283	0.575064	1.24188	1.14052	1.31925	0.992424	1.04024	1.08193	1.97347	1.84775	2.08216
		Con			10mM/L cisplatin			10mM/L CT			cisplatin+CT
	Cleaved PARP/GAPDH	0.357416	0.31683	0.279046	0.766629	0.529632	0.637266	0.88426	0.877141	0.931875	1.97242	1.77476	1.86373
	Cleaved Cas3/GAPDH	0.792148	0.709444	0.722426	1.17888	1.02813	1.08474	0.892775	0.727741	0.755991	2.30588	1.97906	2.09496

## Sheet: fig6
fig6 B
	c-Myc/GAPDH	Veh			10µM/L CT
	0	0.796	0.757	0.749	0.565	0.547	0.596
	50ug/L CHX 20min	0.495	0.519	0.547	0.325	0.368	0.325
	50ug/L CHX 40min	0.378	0.352	0.303	0.226	0.27	0.233
	50ug/L CHX 60min	0.266	0.256	0.252	0.148	0.122	0.152
	c-Myc/GAPDH	Veh			10µM/L 10058-F4
	0	1.229	1.166	1.135	0.928	0.923	1
	50ug/L CHX 20min	0.983	0.954	0.984	0.739	0.741	0.68
	50ug/L CHX 40min	0.559	0.542	0.586	0.314	0.285	0.299
	50ug/L CHX 60min	0.349	0.368	0.38	0.171	0.165	0.178

## Sheet: fig8
fig8 A
Average of maximal	vehicle					CT
bioluminescence intensity	9880	7411	9460	5683	6337	1789	2956	2895	4114	4826
fig8 B
Average of maximal	vehicle					CT
bioluminescence intensity	30719	23987	40332	12631	14659	5164	5629	6457	4386	3940
fig8 D	Veh			CT
FAK/GAPDH	0.838212	0.760697	1.02793	0.456856	0.551811	0.533927
c-Myc/GAPDH	0.747295	0.582028	0.656311	0.392126	0.297875	0.264109
fig8 E
Average of maximal	vehicle					CT
bioluminescence intensity	8545	10387	14431	6697	4216	3650	1980	2857	2480	986

## Sheet: fig S1
fig s1
A	OVCAR3	control			10µM/L			20µM/L			40µM/L
	CELL viability	100	99.5	100	100	99.4	99.4	100	99	98.9	98.7	97.8	97.6
	live cell number×105/ml	4.79	4.74	4.74	4.24	4.06	4.04	2.83	2.18	2.38	1.59	1.68	1.37
B	HEY A8	control			10µM/L			20µM/L			40µM/L
	CELL viability	99.2	99.3	99.2	99.5	98.4	98.3	97.8	97.6	96.9	97.9	97.8	97.8
	live cell number×105/ml	6.42	6.17	7.27	5.09	4.51	4.44	4.31	4.06	3.91	4.14	3.51	3.69

## Sheet: fig S2
fig S2
A OVCAR3	Con			5nM/L paclitaxel			10μM/L CT			paclitaxel+CT
Positive cell number/Field	3	6	2	25	53	42	35	28	32	79	90	80
B OVCAR3	Con			10mM/L cisplatin			10mM/L CT			cisplatin+CT
Positive cell number/Field	2	2	1	49	46	32	19	15	20	100	65	93
